# Supplementary material for: TiO2 and CaCO3 Microparticles Produced in Aqueous Extracts from Satureja montana: Synthesis, Characterization, and Preliminary Antimicrobial Test
Source: Molecules. 2025 Oct 20;30(20):4138. doi: 10.3390/molecules30204138 (PMC12566081; doi:10.3390/molecules30204138)
Supplement: Supplementary file 1 [file molecules-30-04138-s001.zip]

Archive with 1 entries (1 files):
- molecules-3831393-SM.pdf
